# Supplementary material for: Evaluating the Image Quality of Neck Structures Scanned on Chest CT with Low-Concentration-Iodine Contrast Media
Source: Tomography. 2022 Nov 28;8(6):2854–63. doi: 10.3390/tomography8060239 (PMC9785131; doi:10.3390/tomography8060239)
Supplement: Supplementary file 1 [file tomography-08-00239-s001.zip]

Archive with 1 entries (1 files):
- tomography-1965058-supplementary.pdf
